# Supplementary material for: Uncovering Structure–Conductivity Relationships in Anion Exchange Membranes (AEMs) Using Interpretable Machine Learning
Source: Membranes (Basel). 2025 Dec 31;16(1):12. doi: 10.3390/membranes16010012 (PMC12843994; doi:10.3390/membranes16010012)
Supplement: Supplementary file 1 [file membranes-16-00012-s001.zip]

Archive with 1 entries (1 files):
- membranes-3988847-supplementary.pdf
